# Supplementary material for: Protective role of Bergenia ciliata in artesunate-induced nephrotoxicity: a translational pharmacology study integrating in-silico and experimental evidence
Source: Front Pharmacol. 2026 Jun 24;17:1862707. doi: 10.3389/fphar.2026.1862707 (PMC13341887; doi:10.3389/fphar.2026.1862707)
Supplement: Supplementary file 3 [file Supplementaryfile2.xlsx]

## Sheet: HEK293 vs SJ01
Concentration Unit:μg/ml		Incubation:24hrs
Concentration	BLANK	UNTREATED	STANDARD	31.25	62.5	125	250	500
Abs Reading 1	0.025	0.874	0.521	0.862	0.839	0.836	0.834	0.814
Abs Reading 2	0.032	0.864	0.511	0.862	0.854	0.84	0.824	0.829
Mean Abs	0.0285	0.869	0.516	0.862	0.8465	0.838	0.829	0.8215
Mean Abs (Sample-Blank)		0.8405	0.4875	0.8335	0.818	0.8095	0.8005	0.793
STANDARD DEVIATION		0.00707107	0.00707107	0	0.0106066	0.00282843	0.00707107	0.0106066
STANDARD ERROR		0.005	0.005	0	0.0075	0.002	0.005	0.0075
Cell Viability %		100	58.0012	99.1672	97.323	96.3117	95.2409	94.3486
IC 50 VALUE ≈NA
